# Supplementary material for: Oligo—Not Only for Silencing: Overlooked Potential for Multidirectional Action in Plants
Source: Int J Mol Sci. 2023 Feb 24;24(5):4466. doi: 10.3390/ijms24054466 (PMC10002457; doi:10.3390/ijms24054466)
Supplement: Supplementary file 1 [file ijms-24-04466-s001.zip]

Archive with 3 entries (3 files):
- S1mFold 2.3 energy DotPlot Lus10031622 at 37 C.pdf
- S2mFold CHS1 Structure1 37C.pdf
- S3sFold Probability Profile of Target RNA.pdf
